# Supplementary material for: Blood transcriptome analysis suggests an indirect molecular association of early life adversities and adult social anxiety disorder by immune-related signal transduction
Source: Front Psychiatry. 2023 Apr 25;14:1125553. doi: 10.3389/fpsyt.2023.1125553 (PMC10168183; doi:10.3389/fpsyt.2023.1125553)
Supplement: Supplementary file 2 [file Data_Sheet_2.xlsx]

## Sheet: Table_S1
Table S1: Variable measures and classification (ELA and SAD) per sample
seq_name	SAD	ELA	AGE	SEX	CTQ_emotional abuse	CTQ_physical abuse	CTQ_sexual abuse	CTQ_emotional neglect	CTQ_physical neglect	CTQ_BV	CTQ_total	LSAS_anxiety	LSAS_avoid	LSAS_total			classification
20141a168	SAD	ELA	29	male	18	9	5	25	16	3	73	61	43	104		subscale	none or minimal	less	moderate	severe
20141a005	SAD	ELA	20	female	21	11	23	23	17	3	95	43	37	80		CTQ_emotional abuse	5-8	9-12	13-15	>15
20141a055	SAD	ELA	28	female	14	7	7	23	9	1	60	40	31	71		CTQ_physical abuse	5-7	8-9	10-12	>12
20141a063	noSAD	ELA	50	female	20	15	5	23	10	3	73	13	15	28		CTQ_sexual abuse	5-7	6-7	8-12	>12
20141a116	noSAD	ELA	27	female	19	7	10	23	13	3	72	34	24	58		CTQ_emotional neglect	5-9	10-14	15-17	>18
20141a016	SAD	ELA	45	female	25	5	5	22	13	1	70	46	59	105		CTQ_physical neglect	5-7	8-9	10-12	>12
20141a100	SAD	ELA	37	male	12	5	5	22	12	1	56	16	14	30
20141a053	SAD	ELA	32	male	17	6	5	21	14	3	63	58	55	113
20141a138	SAD	ELA	23	female	16	5	5	21	10	3	57	24	10	34
20141a115	noSAD	ELA	20	female	10	5	5	21	14	2	55	32	23	55
20141a131	noSAD	ELA	48	male	20	5	5	21	11	3	62	10	12	22
20141a060	SAD	ELA	24	female	11	8	5	20	8	3	52	40	34	74
20141a088	SAD	ELA	27	female	23	8	5	20	12	3	68	52	41	93
20141a106	SAD	ELA	20	female	14	5	6	20	8	3	53	52	46	98
20141a024	noSAD	ELA	44	male	12	5	5	20	8	2	50	9	8	17
20141a010	SAD	ELA	20	female	10	5	5	19	10	0	49	42	30	72
20141a121	SAD	ELA	41	female	23	5	6	19	15	0	68	59	34	93
20141a137	SAD	ELA	41	male	16	16	5	19	10	0	66	50	41	91
20141a025	noSAD	ELA	24	male	5	5	5	19	6	0	40	25	20	45
20141a130	noSAD	ELA	23	male	9	6	5	19	13	2	52	8	9	17
20141a133	SAD	ELA	19	female	9	5	6	18	9	1	47	18	19	37
20141a140	SAD	ELA	45	male	10	6	5	18	5	1	44	33	22	55
20141a006	SAD	ELA	21	male	18	13	5	17	11	1	64	61	59	120
20141a087	SAD	ELA	32	female	19	10	19	17	13	2	78	39	21	60
20141a092	SAD	ELA	28	female	12	9	19	17	10	3	67	54	36	90
20141a027	noSAD	ELA	30	female	17	9	5	17	9	3	57	7	7	14
20141a015	SAD	ELA	22	male	11	8	5	16	8	2	48	13	3	16
20141a155	SAD	ELA	23	female	10	5	5	16	6	0	42	40	38	78
20141a017	SAD	ELA	26	female	20	6	5	15	9	2	55	52	43	95
20141a047	noSAD	ELA	29	female	22	15	5	15	7	3	64	26	20	46
20141a067	noSAD	ELA	20	female	17	5	5	15	14	3	56	30	24	54
20141a070	noSAD	ELA	27	male	6	5	5	15	12	0	43	10	8	18
20141a112	noSAD	ELA	22	female	10	5	5	15	7	2	42	19	11	30
20141a113	noSAD	ELA	26	male	13	9	5	15	9	2	51	4	14	18
20141a136	noSAD	ELA	24	male	12	5	5	15	9	3	46	1	0	1
20141a097	SAD	noELA	30	male	11	5	5	14	8	0	43	54	29	83
20141a020	noSAD	noELA	24	male	8	5	5	14	9	3	41	2	1	3
20141a102	noSAD	ELA	22	female	14	5	5	14	8	0	46	13	4	17
20141a159	noSAD	noELA	25	male	7	5	5	14	8	0	39	5	7	12
20141a018	SAD	noELA	19	male	9	5	5	13	6	0	38	51	37	88
20141a105	SAD	noELA	25	male	8	5	5	13	8	2	39	19	14	33
20141a107	SAD	noELA	21	female	12	5	5	13	6	0	41	34	27	61
20141a118	SAD	noELA	46	female	11	6	6	13	8	0	44	24	25	49
20141a001	noSAD	noELA	30	female	9	5	5	13	6	2	38	11	17	28
20141a034	noSAD	ELA	19	female	7	5	12	13	8	0	45	9	11	20
20141a048	noSAD	ELA	37	female	13	5	5	13	6	0	42	15	22	37
20141a079	noSAD	ELA	28	male	10	5	5	13	10	0	42	3	5	8
20141a081	noSAD	noELA	23	female	12	5	5	13	8	0	43	3	1	5
20141a004	SAD	noELA	23	female	7	5	5	12	6	0	35	44	29	73
20141a061	SAD	noELA	20	female	8	5	5	12	7	3	37	52	50	102
20141a144	SAD	noELA	20	male	9	6	5	12	5	0	37	28	16	44
20141a146	SAD	noELA	30	male	5	5	5	12	9	0	36	30	17	47
20141a165	SAD	ELA	30	male	17	8	9	12	7	0	53	26	15	41
20141a044	noSAD	noELA	26	male	10	8	5	12	5	0	40	4	3	7
20141a071	noSAD	noELA	24	female	10	5	5	12	5	0	37	18	18	36
20141a077	noSAD	noELA	27	male	6	5	5	12	6	0	34	0	0	0
20141a093	noSAD	ELA	25	female	17	5	9	12	8	1	51	6	4	10
20141a111	noSAD	ELA	24	male	14	5	5	12	6	0	42	13	8	21
20141a125	SAD	noELA	20	female	11	5	5	11	8	0	40	38	24	62
20141a126	SAD	noELA	26	male	12	5	5	11	5	2	40	59	45	104
20141a132	SAD	ELA	19	male	9	6	5	11	13	0	44	37	46	83
20141a134	SAD	noELA	24	female	8	5	5	11	6	0	35	35	20	55
20141a143	SAD	noELA	38	male	5	5	5	11	7	0	33	30	10	40
20141a030	noSAD	noELA	22	male	5	5	5	11	9	0	35	1	1	2
20141a037	noSAD	noELA	27	female	6	5	6	11	9	0	37	17	9	26
20141a043	noSAD	noELA	28	male	5	5	5	11	9	0	35	3	16	19
20141a072	noSAD	ELA	31	male	13	5	5	11	7	0	41	10	11	21
20141a011	SAD	noELA	31	male	5	5	5	10	6	0	31	31	15	46
20141a041	SAD	noELA	24	female	12	5	5	10	6	0	38	38	30	68
20141a051	SAD	noELA	21	male	11	5	7	10	6	0	39	44	43	87
20141a098	SAD	noELA	22	male	8	5	5	10	7	0	35	22	8	30
20141a101	SAD	noELA	19	female	6	5	6	10	5	0	32	25	14	39
20141a166	SAD	noELA	25	female	10	5	5	10	6	0	36	46	29	75
20141a031	noSAD	noELA	24	female	6	5	5	10	5	0	31	36	30	66
20141a066	noSAD	ELA	29	female	12	12	5	10	8	0	47	2	0	2
20141a103	noSAD	noELA	27	male	6	5	5	10	7	0	33	6	7	13
20141a009	SAD	noELA	20	female	7	5	5	9	6	0	32	33	34	67
20141a012	SAD	noELA	37	female	10	5	5	9	9	0	38	11	12	23
20141a050	SAD	ELA	32	female	11	6	8	9	6	0	40	25	25	50
20141a064	SAD	noELA	27	female	5	5	5	9	5	0	29	20	13	33
20141a076	SAD	noELA	19	female	5	5	5	9	6	0	30	45	45	90
20141a083	SAD	noELA	34	female	7	5	5	9	5	1	32	45	43	88
20141a084	SAD	noELA	25	female	6	5	5	9	5	1	31	33	13	46
20141a096	SAD	ELA	43	female	11	8	9	9	6	1	43	64	59	123
20141a145	SAD	noELA	22	female	5	5	5	9	5	0	29	37	26	63
20141a065	noSAD	ELA	23	female	9	5	8	9	7	0	38	12	27	39
20141a091	noSAD	noELA	29	male	7	5	5	9	5	0	31	3	6	9
20141a142	noSAD	noELA	30	male	6	5	5	9	5	0	30	5	5	10
20141a160	noSAD	ELA	19	female	12	11	5	9	5	0	42	0	0	0
20141a049	SAD	noELA	22	female	6	5	5	8	6	1	30	61	41	102
20141a057	SAD	ELA	20	female	13	7	5	8	6	0	39	37	32	69
20141a164	SAD	noELA	24	female	7	5	5	8	5	0	30	64	62	126
20141a167	SAD	noELA	19	female	6	5	5	8	6	2	32	48	45	93
20141a003	noSAD	noELA	27	male	7	5	5	8	9	1	34	11	1	12
20141a022	noSAD	noELA	25	female	8	5	5	8	8	0	34	0	0	0
20141a074	noSAD	noELA	19	female	5	5	5	8	7	0	30	40	19	59
20141a082	noSAD	noELA	23	male	7	5	5	8	6	0	31	10	3	13
20141a119	noSAD	noELA	31	male	5	5	5	8	7	0	30	22	22	44
20141a154	noSAD	noELA	22	female	10	7	5	8	5	0	35	40	24	64
20141a163	noSAD	noELA	25	male	5	6	5	8	6	0	30	11	12	23
20141a075	SAD	noELA	30	female	8	5	5	7	5	0	30	46	34	80
20141a089	SAD	noELA	22	female	5	5	5	7	6	0	28	42	39	81
20141a141	SAD	noELA	20	female	6	5	5	7	5	0	28	33	27	60
20141a026	noSAD	ELA	23	female	5	5	5	7	11	1	33	1	0	1
20141a032	noSAD	noELA	22	female	6	5	5	7	5	3	31	13	9	22
20141a038	noSAD	noELA	25	female	5	5	5	7	5	1	28	8	6	14
20141a058	noSAD	noELA	31	male	5	5	5	7	5	1	27	2	6	8
20141a059	noSAD	noELA	20	female	6	5	5	7	5	0	28	13	6	19
20141a068	noSAD	noELA	25	female	5	5	5	7	5	0	27	0	0	0
20141a110	noSAD	noELA	19	female	6	5	5	7	6	0	29	12	11	23
20141a135	noSAD	noELA	32	female	10	5	5	7	5	0	32	2	1	3
20141a149	noSAD	noELA	25	female	6	5	5	7	5	0	28	9	0	9
20141a150	noSAD	ELA	25	female	14	9	5	7	8	0	43	3	1	4
20141a007	SAD	noELA	21	female	8	5	5	6	5	0	29	33	31	64
20141a013	SAD	noELA	20	female	6	5	5	6	5	0	27	41	31	72
20141a039	SAD	noELA	23	female	6	5	6	6	5	0	28	30	28	58
20141a040	SAD	ELA	26	female	13	6	5	6	5	0	35	44	28	72
20141a104	SAD	noELA	23	female	7	5	5	6	6	0	29	53	39	92
20141a108	SAD	noELA	22	female	5	5	5	6	5	0	26	27	12	39
20141a124	SAD	noELA	24	male	5	5	5	6	5	0	26	17	29	46
20141a002	noSAD	noELA	29	male	5	5	5	6	5	2	26	2	2	4
20141a021	noSAD	noELA	21	female	6	5	5	6	5	1	27	4	4	8
20141a035	noSAD	noELA	24	female	7	5	5	6	5	0	27	7	0	7
20141a062	noSAD	noELA	29	male	6	5	5	6	9	0	31	5	9	14
20141a069	noSAD	noELA	25	male	5	5	5	6	5	0	26	36	32	68
20141a095	noSAD	noELA	24	male	5	5	5	6	5	0	26	1	1	2
20141a120	noSAD	noELA	28	female	5	5	5	6	5	0	26	4	0	4
20141a122	noSAD	noELA	21	male	9	5	5	6	6	1	32	6	9	15
20141a123	noSAD	noELA	23	male	7	5	5	6	5	0	28	5	6	11
20141a139	noSAD	noELA	24	female	5	5	5	6	5	0	26	5	1	6
20141a151	noSAD	noELA	23	female	6	5	5	6	5	0	27	13	5	18
20141a014	SAD	noELA	19	female	6	5	5	5	5	0	26	44	34	78
20141a042	SAD	noELA	20	female	6	5	5	5	5	1	27	47	42	89
20141a046	SAD	noELA	20	female	5	5	5	5	6	0	26	57	41	98
20141a054	SAD	noELA	25	female	8	5	5	5	5	0	28	63	62	125
20141a099	SAD	noELA	27	female	5	5	5	5	5	0	25	37	26	63
20141a008	noSAD	noELA	21	male	6	6	5	5	9	1	31	0	12	12
20141a019	noSAD	noELA	33	female	7	5	5	5	6	0	28	0	0	0
20141a023	noSAD	noELA	24	female	5	5	5	5	5	0	25	1	3	4
20141a028	noSAD	noELA	29	male	5	5	5	5	5	0	25	1	0	1
20141a029	noSAD	noELA	25	female	5	5	5	5	5	0	25	43	31	74
20141a033	noSAD	noELA	20	male	5	5	5	5	5	0	25	4	4	8
20141a036	noSAD	noELA	24	female	6	5	5	5	5	3	29	2	0	2
20141a045	noSAD	noELA	20	female	5	5	5	5	6	0	26	2	6	8
20141a052	noSAD	noELA	21	female	5	5	5	5	5	0	25	8	10	18
20141a056	noSAD	noELA	22	male	5	5	5	5	5	0	25	1	0	1
20141a073	noSAD	ELA	23	female	7	5	12	5	5	0	34	11	7	18
20141a080	noSAD	noELA	23	female	7	5	5	5	5	0	27	2	0	2
20141a085	noSAD	noELA	27	female	5	5	5	5	5	0	25	8	0	8
20141a086	noSAD	noELA	20	female	5	5	5	5	9	0	29	6	4	10
20141a090	noSAD	noELA	30	female	7	5	5	5	5	0	27	5	4	9
20141a094	noSAD	noELA	24	female	5	5	5	5	5	0	25	5	3	8
20141a109	noSAD	noELA	24	female	8	5	5	5	5	0	28	9	2	11
20141a114	noSAD	noELA	26	female	5	5	5	5	5	0	25	3	4	7
20141a117	noSAD	noELA	22	female	5	5	5	5	5	0	25	2	0	2
20141a127	noSAD	noELA	21	female	5	5	5	5	9	0	29	2	2	4
20141a128	noSAD	noELA	21	female	5	5	5	5	5	0	25	1	1	2
20141a129	noSAD	noELA	30	female	5	5	5	5	5	0	25	3	9	12
20141a162	noSAD	noELA	28	female	6	5	5	5	5	1	27	5	2	7

## Sheet: Table_S2
Table S2: Outlier genes removed from analyses
	geneID	sampleID	P value	Adjusted p value	zScore	l2fc	rawcounts	normcounts	aberrant	Adjusted p value_rank
1	FCGR3B	20141a023	7.35894e-23	4.2541e-17	-11.49	-8.19	13	18.99	TRUE	1
2	MTATP8P1	20141a015	9.00939e-16	5.20821e-10	5.6	3.59	3311	1257.79	TRUE	1
3	RETREG1	20141a096	1.68586e-15	9.74572e-10	6.65	1.75	838	447.17	TRUE	1
4	MTND4P16	20141a104	1.24392e-13	7.19093e-08	4.83	2.71	77	93.63	TRUE	1
5	MTRNR2L11	20141a045	1.73916e-13	1.00538e-07	5.52	1.92	224	228.58	TRUE	1
6	FRA10AC1	20141a060	3.49762e-13	2.02193e-07	6	1.61	674	831.2	TRUE	1
7	CIAO1	20141a051	1.16814e-12	6.75283e-07	-6.82	-1.11	153	125.94	TRUE	1
8	SNRNP200	20141a051	2.67783e-12	7.7401e-07	-7.01	-1.13	257	241.06	TRUE	2
9	AP003031.2	20141a135	5.10309e-12	2.95003e-06	5.18	2.45	239	138.84	TRUE	1
10	MTRNR2L7	20141a045	1.61214e-11	4.65979e-06	5.09	1.91	234	199.07	TRUE	2
11	SLC2A1	20141a133	1.76685e-11	1.02139e-05	5.46	1.33	864	451.57	TRUE	1
12	APOBEC3A	20141a131	2.50827e-11	1.44999e-05	-8.37	-3.8	16	28.68	TRUE	1
13	MTCYBP35	20141a027	2.57533e-11	1.48876e-05	4.65	3.18	201	80.36	TRUE	1
14	KANSL3	20141a051	8.77315e-11	1.69055e-05	-6.46	-1.25	125	110.55	TRUE	3
15	RGS14	20141a041	4.37754e-11	2.53059e-05	-7.07	-2.33	25	47.78	TRUE	1
16	MTCO1P40	20141a122	4.75613e-11	2.74946e-05	5.61	1.5	638	592.57	TRUE	1
17	TMEM127	20141a051	2.93549e-10	4.24242e-05	-6.54	-0.94	368	212	TRUE	4
18	CHRM3-AS2	20141a104	2.76744e-10	7.99908e-05	-6.96	-6.31	3	1.33	TRUE	2
19	CHRM3-AS2	20141a055	1.82463e-10	0.000105479	-8.2	-7.41	0	0	TRUE	1
20	EEF1DP7	20141a096	5.2806e-10	0.000152632	5.25	1.09	674	434.6	TRUE	2
21	GGNBP2	20141a017	2.67518e-10	0.000154648	5.54	0.59	2899	2186.58	TRUE	1
22	NCF2	20141a023	6.82382e-10	0.000197238	-6.57	-1.01	971	1156.96	TRUE	2
23	OAS2	20141a064	4.01557e-10	0.000232135	5.2	1.55	1961	532.69	TRUE	1
24	AL137847.1	20141a103	4.45155e-10	0.000257338	-7.43	-3.98	4	3.98	TRUE	1
25	TERF2IP	20141a036	5.46872e-10	0.000316139	5.53	0.66	4471	2206.96	TRUE	1
26	RPL27A	20141a167	7.47482e-10	0.000432109	-6.56	-0.87	9046	4669.7	TRUE	1
27	TWF2	20141a041	1.7008e-09	0.000491605	-6.2	-1.48	107	138.28	TRUE	2
28	NNT	20141a049	9.34957e-10	0.000540486	-5.83	-1.22	143	75.8	TRUE	1
29	RPL9	20141a075	1.98674e-09	0.000574253	-6.77	-1.86	1023	397.04	TRUE	1.5
30	RPL9P9	20141a075	1.0502e-09	0.000574253	4.92	2.59	4873	1704.74	TRUE	1.5
31	ABTB1	20141a028	2.20577e-09	0.00127513	-6.4	-0.98	527	372.62	TRUE	1
32	AL137847.1	20141a027	4.70721e-09	0.00136059	-6.54	-3.51	6	5.9	TRUE	2
33	STARD7	20141a051	1.50185e-08	0.0017364	-4.85	-0.92	269	169.26	TRUE	5
34	DDX60	20141a064	1.13335e-08	0.00327586	4.58	1.22	1461	404.74	TRUE	2
35	LY6E	20141a064	2.34916e-08	0.00339505	4.12	1.78	995	229.65	TRUE	3.5
36	MX2	20141a064	1.9933e-08	0.00339505	4.65	0.95	4318	1787.97	TRUE	3.5
37	SHISA5	20141a064	5.0655e-08	0.00585659	4.99	0.71	4897	2786.4	TRUE	5
38	MRAS	20141a149	1.1438e-08	0.00661214	3.97	2.68	203	53.26	TRUE	1
39	JAK2	20141a144	1.16416e-08	0.00672985	4.49	0.96	1105	553.95	TRUE	1
40	LILRB3	20141a139	1.21799e-08	0.00704101	-6.13	-1.04	1006	713.12	TRUE	1
41	RPL27	20141a041	4.34316e-08	0.00836907	-5.33	-1.16	147	257.93	TRUE	3
42	AC025280.2	20141a017	2.96495e-08	0.00856997	4.08	3.3	54	34.57	TRUE	2
43	ADAM8	20141a041	6.49454e-08	0.00938601	-5.33	-1.09	557	1212.47	TRUE	4
44	SRP9	20141a041	9.65694e-08	0.0111651	-5.59	-1.65	30	71.52	TRUE	5
45	TRDMT1	20141a023	5.92899e-08	0.0114249	-5.18	-1.1	130	80.79	TRUE	3
46	NCF2	20141a049	4.20767e-08	0.012162	-5.66	-0.87	2063	1274.59	TRUE	2
47	MDH1	20141a041	1.4057e-07	0.0135436	-5.24	-1.19	55	82.64	TRUE	6
48	NUP210	20141a028	5.13984e-08	0.0148564	4.35	0.69	521	522.83	TRUE	2
49	SPATS2L	20141a064	1.57425e-07	0.0151675	3.44	1.69	599	166.04	TRUE	6
50	NNT-AS1	20141a049	7.9944e-08	0.0154048	-5.09	-1.06	194	82.94	TRUE	3
51	MFF	20141a154	2.68173e-08	0.0155027	4.08	0.73	458	362.64	TRUE	1
52	KPNA6	20141a115	3.06081e-08	0.0176941	6.04	0.91	134	653.64	TRUE	1
53	RNU2-1	20141a073	3.38674e-08	0.0195783	4.19	2.26	15303	1457.47	TRUE	1
54	NAV3	20141a089	3.68776e-08	0.0213184	3.81	2.82	164	68.47	TRUE	1
55	SPOCK2	20141a106	3.9418e-08	0.022787	-5.62	-0.93	644	405.8	TRUE	1
56	RPL30P4	20141a087	4.23701e-08	0.0244936	4.32	3.28	322	27.13	TRUE	1
57	PTGER4	20141a041	3.37024e-07	0.0278327	-4.96	-1.63	31	58.17	TRUE	7
58	HIST2H4A	20141a060	1.9821e-07	0.0381941	4.21	1.54	248	235.37	TRUE	2.5
59	HIST2H4B	20141a060	1.8657e-07	0.0381941	4.21	1.53	244	232.95	TRUE	2.5
60	RPL37	20141a081	6.9606e-08	0.0402382	-5.75	-0.93	3920	3125.11	TRUE	1
61	NCAPG2	20141a124	7.66315e-08	0.0442996	4.09	2.55	602	157.25	TRUE	1
62	LAPTM4A	20141a041	6.18245e-07	0.0446749	-5.16	-0.66	834	1210.07	TRUE	8
63	CPSF3	20141a045	2.68431e-07	0.0517255	3.85	0.89	126	130.22	TRUE	3
64	BLOC1S2	20141a074	9.77197e-08	0.0564904	-6.03	-2.04	50	50.96	TRUE	1
65	SEPSECS-AS1	20141a104	3.33183e-07	0.0642029	-5.82	-3.32	10	5.26	TRUE	3
66	RAB11FIP4	20141a154	2.36566e-07	0.0683778	-5.42	-1.27	299	172.42	TRUE	2
67	IL1RN	20141a064	8.43775e-07	0.0696821	4.4	0.85	5696	2478.46	TRUE	7
68	NDUFA5	20141a036	2.42601e-07	0.0701222	-5.2	-1.05	121	92.98	TRUE	2
69	CPNE1	20141a114	1.26364e-07	0.0730491	-5.93	-1.61	120	194.05	TRUE	1
70	PYCR2	20141a041	1.59246e-06	0.0767148	-4.5	-1.13	199	363.9	TRUE	10.5
71	VPS39	20141a041	1.58698e-06	0.0767148	4.11	0.97	78	107.54	TRUE	10.5
72	ALKBH5	20141a041	1.56235e-06	0.0767148	-5.16	-1.08	65	87.66	TRUE	10.5
73	AC008105.1	20141a041	1.24375e-06	0.0767148	-5.95	-1.79	19	23.23	TRUE	10.5
74	CDIPT	20141a146	1.4507e-07	0.083863	4.79	0.8	288	955.81	TRUE	1

## Sheet: Table_S3
Table S3: Results of Shapiro-Wilk test for normal distribution of the variables
	p.value
SAD	2.31977e-18
ELA	4.04925e-19
AGE	4.0732e-12
SEX	4.04925e-19
PanicDisorder	9.93152e-24
Agoraphobia	1.00458e-24
CTQ_emotional abuse	2.00819e-12
CTQ_physical abuse	5.67404e-22
CTQ_sexual abuse	1.05691e-24
CTQ_emotional neglect	1.67015e-09
CTQ_physical negelct	8.6982e-14
CTQ_BV	3.38295e-18
CTQ_total	1.63869e-11
LSAS_anxiety	6.80276e-09
LSAS_avoid	1.64706e-08
LSAS_total	1.69655e-08
BDI_II	7.26865e-12
B.Memory	6.13893e-06
B.Naive	2.3282e-08
Basophils.LD	1.08883e-18
MAIT	0.129535
mDCs	1.10829e-20
Monocytes.C	0.816158
Monocytes.NC.I	9.99005e-13
Neutrophils.LD	0.00112039
NK	1.16099e-23
pDCs	5.19448e-07
Plasmablasts	3.13345e-21
T.CD4.Memory	7.67277e-05
T.CD4.Naive	1.65525e-14
T.CD8.Memory	3.61486e-05
T.gd.non.Vd2	4.73215e-05
T.gd.Vd2	0.0261835
Monocytes	0.854224
T.Cells	0.44268
B.Cells	9.10413e-06
Lymphocytes	0.878629

## Sheet: Table_S4
Table S4: Differentially expressed genes (DEGs, FDR-corrected p value =< 0.1, |l2fc| >= 0.3) in the context of SAD
	log2FoldChange	P value	adjusted p Value	remark_visualization	kruskal wallis p value	Supplemental figure
MAPK3	0.325664	1.99332e-06	0.00263368	candidate	2.01e-05	Fig. 1B
ANAPC1	-0.340782	1.26281e-05	0.00680139	candidate	0.0008469	7A
ARF3	0.305188	6.90577e-06	0.00680139	not clear		6A
DGKA	0.305178	1.65463e-05	0.00794977	not clear		6B
PFKL	0.325818	0.000146277	0.0276098	candidate	0.001681	7B
MX1	0.534491	0.000313866	0.0321521	one SAD outlier (20141a064) causes huge change		6C
FGFBP2	-0.339591	0.00110655	0.0475455	candidate	0.01943	7C
RGPD6	-0.365531	0.00151381	0.0533936	not clear		6D
RGPD5	-0.38023	0.0016903	0.0543815	not clear		6E
RGPD8	-0.377242	0.00172623	0.0546296	not clear		6F
IGKC	0.300006	0.00304109	0.0709854	outlier effect		6G
AC008937.2	0.317312	0.00349622	0.0757275	candidate	0.05833	7D
AC067852.2	0.302829	0.00354959	0.0762762	not clear		6H

## Sheet: Table_S5
Table S5: Differential gene expression analyses between the different (sub)groups. The number of differentially expressed genes (FDR-corrected p value =< 0.1, |l2fc| >= 0.3) are given for each comparison.
			group
	DGE Analysis		SAD		ELA		Total cohort
			Yes	No	High	Low
		SAD	-	-	0	0	13
		ELA	0	0	-	-	0
	CTQ subscales	Emotional abuse	0	0	-	-	0
		Emotional neglect	0	0	-	-	0
		Physical abuse	197	0	-	-	0
		Physical neglect	0	0	-	-	0
		Sexual abuse	0	0	-	-	2

## Sheet: Table_S6
Table S6: Differentially expressed genes (DEGs, FDR-corrected p value =< 0.1, |l2fc| >= 0.3) in the context of sexual abuse in childhood
	baseMean	log2FoldChange	lfcSE	stat	pvalue	padj	remark_visualization	kruskal wallis p value	pairwise wilcox (with respect to SAD)	interesting patterns
NTPCR	94.4511	0.703386	0.158999	4.42383	9.69659e-06	0.0512562	No candidate	0.03786	not significant	not concerning SAD
CBLL1	132.979	-0.400604	0.0961272	-4.16743	3.08047e-05	0.0814167	No candidate	0.005503	not significant	not concerning SAD

## Sheet: Table_S7
Table S7: Differentially expressed genes (DEGs, FDR-corrected p value =< 0.1, |l2fc| >= 0.3) in the SAD group only between individuals that experienced physical abuse in childhood and individuals that did not
	log2FoldChange	P value	Adjusted p value
HMGB1P6	-1.13249	1.25894e-06	0.00493674
SMAD2	0.62629	1.64066e-06	0.00493674
FRG1	-0.852257	4.07428e-06	0.00817301
MCCC2	1.3722	9.11742e-06	0.0103266
LST1	-1.15867	1.02957e-05	0.0103266
CMC2	1.09718	8.28394e-06	0.0103266
CLEC12A	-3.30429	1.57129e-05	0.0135086
WBP4	-0.822483	2.03107e-05	0.0152787
PPIG	-0.995122	2.59577e-05	0.0173571
ASB8	-0.991196	3.10692e-05	0.0186975
MPP5	1.59739	4.36776e-05	0.0219043
SLC7A6	1.12798	4.32868e-05	0.0219043
AC090559.1	-0.995278	5.87444e-05	0.0252517
LARP7	-0.946559	8.00626e-05	0.0267676
PMS2	1.52726	7.95328e-05	0.0267676
RSF1	-0.453823	7.21756e-05	0.0267676
ATP6V0A2	1.02777	7.41509e-05	0.0267676
EIF2AK3	0.91329	8.54046e-05	0.0270508
RANBP2	0.987162	0.00010329	0.0295998
ABCE1	0.828551	0.000118494	0.0317963
TBK1	1.29438	0.000122463	0.0317963
TANC2	1.06284	0.000126805	0.0317963
MAN1A2	-1.00721	0.000132615	0.0319232
ZFYVE26	1.14681	0.000160787	0.0372161
UQCRH	-0.898946	0.000193393	0.0380474
RPL11	-1.1376	0.000186047	0.0380474
TMA7	-1.18519	0.000196416	0.0380474
PBX3	0.864371	0.000202313	0.0380474
SCAF11	-0.459504	0.000189661	0.0380474
RPL6P27	-0.955974	0.000194968	0.0380474
LRRC8C-DT	1.23223	0.000224122	0.0385362
MBOAT2	-0.83965	0.000213703	0.0385362
C9orf78	-1.6374	0.000218175	0.0385362
ZFC3H1	-0.818072	0.000232228	0.0388208
ABI2	0.93795	0.000256242	0.0400491
AC006001.3	1.3066	0.000259541	0.0400491
AIFM1	0.786334	0.00024826	0.0400491
NSUN4	0.967248	0.000275268	0.041414
PIGC	-2.10641	0.000328526	0.0423764
SYF2	-0.606691	0.000328745	0.0423764
ZMAT2	-0.98293	0.000330956	0.0423764
MLLT3	1.08678	0.000318534	0.0423764
AP000873.2	-1.15526	0.000306032	0.0423764
MRPL42	0.789097	0.000293971	0.0423764
INTS6-AS1	1.52651	0.000326392	0.0423764
PLEKHA3	0.645979	0.00035141	0.0428425
BRCA1	1.35753	0.000363072	0.0428425
RPRD1A	0.728318	0.000354957	0.0428425
ATP5F1E	-1.07212	0.000360707	0.0428425
TYW5	0.97204	0.000386032	0.0446758
GTPBP8	0.927614	0.000472196	0.0489716
PAICS	0.871011	0.000447438	0.0489716
GSTK1	-0.629574	0.000472835	0.0489716
C2CD3	1.55631	0.000460776	0.0489716
PSMA4	-0.756785	0.000488251	0.0489716
LRRC37B	1.16928	0.000483813	0.0489716
SAMHD1	-0.59389	0.000480084	0.0489716
AC113935.1	-1.72316	0.000497348	0.0490231
Z95331.1	0.972181	0.000505057	0.0490231
BX679664.3	-1.72199	0.000520151	0.0496868
TNKS	0.721814	0.000539454	0.0499451
ANKRD12	-1.09045	0.000533177	0.0499451
RAB30	0.922081	0.000578993	0.0512409
RPL21	-1.3323	0.000575182	0.0512409
G2E3	0.751024	0.000570532	0.0512409
KIAA0586	0.749312	0.000593336	0.0517492
MYL6	-0.904672	0.000613746	0.0527647
FAM76A	0.997113	0.000669431	0.0545862
AC099560.2	-1.13166	0.000671216	0.0545862
AP2B1	-0.622571	0.000651497	0.0545862
GNAS	-0.988923	0.000718521	0.0576541
SRP14	-0.770399	0.000748694	0.0592848
SNRPE	-1.14594	0.000810879	0.0607334
FLNB	0.718922	0.000823163	0.0607334
RPL9	-1.48016	0.000826332	0.0607334
ANK3	0.932424	0.000837632	0.0607334
FBXO21	0.716702	0.000802257	0.0607334
RPL6	-0.85447	0.000802995	0.0607334
LGALS3	-1.29609	0.000830856	0.0607334
CD84	-0.540196	0.000850913	0.0609619
ANAPC1	0.903905	0.000880932	0.0623224
STX16	-0.62369	0.000890616	0.0623224
ARNT	1.0294	0.000905572	0.0626406
RGPD6	1.50382	0.000993083	0.0679133
P4HA1	1.03332	0.00101899	0.0689022
RGPD8	1.56575	0.00105698	0.06914
RPL22P1	-0.778056	0.00105157	0.06914
TPT1	-1.41088	0.00103914	0.06914
RGPD5	1.60506	0.00107769	0.0697368
ACBD3	-0.68805	0.00112337	0.0705601
ZDHHC3	-0.613844	0.00120603	0.0705601
HSPBAP1	1.19849	0.00114213	0.0705601
MBNL1-AS1	-0.812746	0.00125844	0.0705601
RPL24	-0.852027	0.0011306	0.0705601
AIMP1	-0.730823	0.0011139	0.0705601
SLU7	-0.780517	0.00130146	0.0705601
SNX14	1.27272	0.00120848	0.0705601
CBX3	-0.650931	0.0012465	0.0705601
AC131571.1	1.18283	0.00118693	0.0705601
ACACB	1.16019	0.00116896	0.0705601
RPL41	-1.21131	0.00127029	0.0705601
COPS2	-0.794013	0.00130131	0.0705601
ARIH1	0.426694	0.00130121	0.0705601
DIS3L	-0.796845	0.00123774	0.0705601
COG4	0.979259	0.00123756	0.0705601
MUM1	0.883453	0.00116595	0.0705601
MPHOSPH8	-0.457082	0.00136283	0.0732279
FIG4	0.503113	0.00137529	0.0732432
EIF2AK4	0.592976	0.00140221	0.0733783
TOP1	-0.737686	0.00140019	0.0733783
EXOG	1.02258	0.00142565	0.0734009
RPS12	-1.0902	0.00145288	0.0734009
AIF1	-1.31876	0.00144346	0.0734009
GSN	-0.764166	0.00146363	0.0734009
MLXIP	-0.646887	0.00143583	0.0734009
RNF2	0.857222	0.00152256	0.0750213
RMND1	0.819881	0.00152287	0.0750213
MBD2	-0.526401	0.00153334	0.0750213
SEC62	-1.04319	0.00156095	0.0751504
CARD16	-1.13589	0.00155946	0.0751504
SUB1	-1.04837	0.00157927	0.0754289
PIGX	-0.835983	0.00162046	0.0755963
GARS	0.763159	0.00161636	0.0755963
OPTN	-1.15072	0.00160559	0.0755963
ITCH	0.789929	0.00166539	0.0770949
CIR1	-0.573811	0.00170676	0.077315
NBEAL1	0.865689	0.00170869	0.077315
TMEM184C	0.565654	0.00169001	0.077315
NEXN	-0.846257	0.00174702	0.0784596
GPALPP1	0.740683	0.00176721	0.0787781
PLCL2	-0.678614	0.00178446	0.0789622
LUZP1	-0.623792	0.00193803	0.0825365
DNAJC16	1.02508	0.00198493	0.0825365
LTB	-0.905025	0.00204353	0.0825365
ANKIB1	0.605426	0.00202606	0.0825365
RSBN1L	-0.623074	0.0019357	0.0825365
PVT1	1.13016	0.00202402	0.0825365
RPS24	-1.54425	0.00196903	0.0825365
BICD1	0.750893	0.00195115	0.0825365
RNASEH2B	0.814483	0.00204044	0.0825365
VIPAS39	0.880054	0.0020177	0.0825365
NDUFAF1	0.782182	0.00192317	0.0825365
ELOB	-0.981334	0.00191869	0.0825365
LIG3	0.976185	0.00202751	0.0825365
TOR1AIP2	0.571611	0.00212781	0.0846254
ANKRD49	-0.825018	0.00213655	0.0846254
UPF2	-0.679044	0.0021432	0.0846254
PHKB	0.532713	0.00215149	0.0846254
AKT3	0.885545	0.0022184	0.085915
DEK	-0.609937	0.00227767	0.085915
CD24	-1.18674	0.0023799	0.085915
TPK1	0.749947	0.00230967	0.085915
DCAF10	-0.724772	0.00237307	0.085915
FAU	-0.87965	0.00238415	0.085915
BLOC1S2	-1.133	0.00236219	0.085915
CCNT1	0.440294	0.00237648	0.085915
CCDC59	-0.645938	0.00228673	0.085915
CLEC2B	-1.16357	0.00226831	0.085915
ATG14	-0.826396	0.00227595	0.085915
RTF1	-0.643263	0.00226137	0.085915
NF1	1.03286	0.00222153	0.085915
MIATNB	0.744644	0.00235949	0.085915
ZNF562	0.745604	0.0024471	0.0876587
LETM1	0.720557	0.0025059	0.0892339
ATP5MG	-0.972289	0.00253302	0.089669
FRMD4B	0.666919	0.00257498	0.0902991
CDKN2AIP	-0.604342	0.00261084	0.0902991
TFCP2	-0.932511	0.00260663	0.0902991
SLTM	-0.597548	0.00260504	0.0902991
RNF11	-0.989341	0.00266542	0.0916601
DNAJB2	-1.12735	0.00270127	0.0923649
JPX	0.810924	0.00276096	0.0927314
VPS37A	0.7592	0.00277271	0.0927314
PTK2B	-0.72391	0.0027709	0.0927314
ST3GAL1	-0.731717	0.00280928	0.0927314
AMBRA1	0.926694	0.00281985	0.0927314
TADA2A	0.654103	0.00281501	0.0927314
RIOK3	-1.13963	0.00281126	0.0927314
ANGPT2	0.992605	0.0029205	0.0955193
LRRC8C	0.791328	0.00315093	0.0996051
RPS27	-0.996676	0.00320446	0.0996051
RPL35A	-1.017	0.00308212	0.0996051
SMC4	-0.810926	0.00334106	0.0996051
AC109454.2	0.970376	0.00326801	0.0996051
PCBD2	0.580602	0.00320542	0.0996051
ZKSCAN1	-0.506142	0.00332148	0.0996051
CEP41	0.789077	0.00326818	0.0996051
PRNCR1	0.832253	0.00323797	0.0996051
ELP1	1.01782	0.00329386	0.0996051
MFSD14C	0.444874	0.00328357	0.0996051
GAPVD1	0.879587	0.00306685	0.0996051
LDHAL6A	1.12322	0.00319998	0.0996051
PCGF5	-1.41529	0.00334334	0.0996051
NDUFA9	0.784567	0.00323664	0.0996051
AC027290.2	0.708412	0.00322933	0.0996051
LUC7L3	-0.534862	0.00331495	0.0996051
ZNF383	0.639669	0.00323043	0.0996051

## Sheet: Table_S8
Table S8: Variable measures per sample included for the Weighted Gene Co-expression Analysis
sample_name	SAD	ELA	PanicDisorder	Agoraphobia	Age	Sex	Size	Weight	Alc_freq	Zig_freq	Zig_expos_child	Benzodiazepines	Drugs	STAI_X1	STAI_X2	BAI	PSWQ	LSAS_anxiety	LSAS_avoid	LSAS_total	BFNE	BDI_II	CTQ_Ab_e	CTQ_Ab_p	CTQ_Ab_s	CTQ_Av_e	CTQ_Av_p	CTQ_BV	CTQ_total
20141a127	0	0	0	0	21	1	176	65	2	2	0	0	0	25	21	1	26	2	2	4	22	1	5	5	5	5	9	0	29
20141a043	0	0	0	0	28	0	179	85	3	0	1	0	0	34	32	1	46	3	16	19	36	2	5	5	5	11	9	0	35
20141a085	0	0	0	0	27	1	182	76	2	0	0	0	0	36	34	2	29	8	0	8	35	3	5	5	5	5	5	0	25
20141a128	0	0	0	0	21	1	177	67	1	0	0	0	0	26	20	0	22	1	1	2	16	0	5	5	5	5	5	0	25
20141a001	0	0	0	0	30	1	161	112	2	0	0	0	0	45	47	5	44	11	17	28	50	8	9	5	5	13	6	2	38
20141a086	0	0	0	0	20	1	164	63	2	0	1	0	1	31	27	5	33	6	4	10	38	3	5	5	5	5	9	0	29
20141a044	0	0	0	0	26	0	200	92	2	1	0	0	1	39	39	4	29	4	3	7	30	9	10	8	5	12	5	0	40
20141a045	0	0	0	0	20	1	161	56	2	0	0	0	0	27	25	3	24	2	6	8	18	0	5	5	5	5	6	0	26
20141a129	0	0	0	0	30	1	166	73	0	0	1	0	0	38	27	0	34	3	9	12	23	0	5	5	5	5	5	0	25
20141a002	0	0	0	0	29	0	178	79	3	0	0	0	1	32	33	1	36	2	2	4	23	1	5	5	5	6	5	2	26
20141a087	1	1	1	1	32	1	162	55	2	0	1	0	1	43	49	17	52	39	21	60	53	8	19	10	19	17	13	2	78
20141a046	1	0	1	1	20	1	162	49	1	0	1	1	0	55	62	42	65	57	41	98	54	14	5	5	5	5	6	0	26
20141a047	0	1	0	0	29	1	167	56	1	0	1	0	0	29	43	4	42	26	20	46	45	5	22	15	5	15	7	3	64
20141a048	0	1	0	0	37	1	167	56	2	0	1	0	0	39	47	0	48	15	22	37	24	2	13	5	5	13	6	0	42
20141a130	0	1	0	0	23	0	171	70	2	2	1	0	0	24	32	1	36	8	9	17	29	2	9	6	5	19	13	2	52
20141a168	1	1	1	0	29	0	186	76	1	0	0	0	0	61	59	24	54	61	43	104	57	27	18	9	5	25	16	3	73
20141a088	1	1	0	0	27	1	171	51	1	1	1	0	1	42	53	19	50	52	41	93	53	11	23	8	5	20	12	3	68
20141a131	0	1	0	0	48	0	178	94	2	0	1	0	0	33	31	5	27	10	12	22	29	5	20	5	5	21	11	3	62
20141a049	1	0	0	0	22	1	182	75	1	0	0	0	0	38	57	23	62	61	41	102	56	5	6	5	5	8	6	1	30
20141a050	1	1	0	0	32	1	178	97	2	0	1	0	0	34	53	22	65	25	25	50	53	12	11	6	8	9	6	0	40
20141a051	1	0	0	0	21	0	185	63	1	0	0	0	0	47	58	11	62	44	43	87	55	20	11	5	7	10	6	0	39
20141a132	1	1	0	0	19	0	172	60	3	2	0	0	1	44	51	36	53	37	46	83	49	16	9	6	5	11	13	0	44
20141a003	0	0	0	0	27	0	172	72	3	1	0	0	0	34	53	12	56	11	1	12	47	15	7	5	5	8	9	1	34
20141a089	1	0	0	0	22	1	176	83	1	0	0	0	1	61	67	32	72	42	39	81	55	25	5	5	5	7	6	0	28
20141a004	1	0	0	0	23	1	167	52	2	4	1	0	1	47	55	24	63	44	29	73	50	12	7	5	5	12	6	0	35
20141a133	1	1	0	0	19	1	162	51	2	1	1	0	0	42	43	6	49	18	19	37	53	2	9	5	6	18	9	1	47
20141a052	0	0	0	0	21	1	167	58	2	0	0	0	0	29	33	3	41	8	10	18	37	0	5	5	5	5	5	0	25
20141a053	1	1	1	1	32	0	164	92	0	0	1	0	0	59	62	37	68	58	55	113	54	19	17	6	5	21	14	3	63
20141a005	1	1	0	0	20	1	164	85	1	0	1	0	1	40	52	32	59	43	37	80	19	15	21	11	23	23	17	3	95
20141a054	1	0	0	0	25	1	175	68	0	0	1	0	0	59	58	23	64	63	62	125	56	14	8	5	5	5	5	0	28
20141a090	0	0	0	0	30	1	160	50	2	0	1	0	0	37	32	0	33	5	4	9	33	0	7	5	5	5	5	0	27
20141a091	0	0	0	0	29	0	195	90	2	0	0	0	1	35	28	0	24	3	6	9	22	1	7	5	5	9	5	0	31
20141a006	1	1	0	0	21	0	189	65	3	0	0	0	0	52	64	7	63	61	59	120	58	27	18	13	5	17	11	1	64
20141a055	1	1	0	0	28	1	172	60	2	0	1	0	1	74	67	23	72	40	31	71	58	24	14	7	7	23	9	1	60
20141a056	0	0	0	0	22	0	183	70	2	0	0	0	0	25	21	0	22	1	0	1	22	0	5	5	5	5	5	0	25
20141a092	1	1	0	0	28	1	158	55	2	4	1	0	0	55	58	35	68	54	36	90	54	23	12	9	19	17	10	3	67
20141a057	1	1	0	0	20	1	171	65	3	4	1	0	0	53	51	12	51	37	32	69	53	15	13	7	5	8	6	0	39
20141a093	0	1	0	0	25	1	160	60	3	0	1	0	1	39	28	4	26	6	4	10	35	1	17	5	9	12	8	1	51
20141a058	0	0	0	0	31	0	181	78	2	0	1	0	0	33	28	2	26	2	6	8	25	1	5	5	5	7	5	1	27
20141a134	1	0	0	0	24	1	167	72	2	0	1	0	1	51	56	20	59	35	20	55	52	15	8	5	5	11	6	0	35
20141a094	0	0	0	0	24	1	163	63	2	0	1	0	0	30	28	2	43	5	3	8	36	0	5	5	5	5	5	0	25
20141a135	0	0	0	0	32	1	164	79	2	1	0	0	1	25	35	1	50	2	1	3	21	3	10	5	5	7	5	0	32
20141a095	0	0	0	0	24	0	193	81	2	0	0	0	0	30	23	1	32	1	1	2	23	1	5	5	5	6	5	0	26
20141a096	1	1	0	0	43	1	174	85	2	0	1	0	0	60	62	22	72	64	59	123	58	21	11	8	9	9	6	1	43
20141a136	0	1	0	0	24	0	183	95	3	0	1	0	0	37	52	8	47	1	0	1	20	6	12	5	5	15	9	3	46
20141a097	1	0	0	0	30	0	180	78	1	0	0	0	0	40	41	18	53	54	29	83	29	3	11	5	5	14	8	0	43
20141a137	1	1	1	0	41	0	192	88	0	0	1	0	0	59	68	48	70	50	41	91	53	27	16	16	5	19	10	0	66
20141a138	1	1	1	1	23	1	165	60	0	0	0	0	0	59	73	43	74	24	10	34	59	42	16	5	5	21	10	3	57
20141a098	1	0	1	0	22	0	176	94	2	0	1	0	0	54	52	17	56	22	8	30	42	15	8	5	5	10	7	0	35
20141a059	0	0	0	0	20	1	164	56	2	0	0	0	0	33	30	1	30	13	6	19	31	1	6	5	5	7	5	0	28
20141a139	0	0	0	0	24	1	169	65	2	1	1	0	0	41	35	6	37	5	1	6	28	0	5	5	5	6	5	0	26
20141a007	1	0	1	1	21	1	169	64	2	0	0	0	0	33	55	15	63	33	31	64	49	26	8	5	5	6	5	0	29
20141a099	1	0	0	0	27	1	169	56	2	0	0	0	0	28	29	3	35	37	26	63	46	0	5	5	5	5	5	0	25
20141a008	0	0	0	0	21	0	186	80	2	0	0	0	1	26	29	0	16	0	12	12	12	0	6	6	5	5	9	1	31
20141a060	1	1	0	0	24	1	168	58	2	0	0	0	0	39	58	13	62	40	34	74	51	10	11	8	5	20	8	3	52
20141a100	1	1	0	0	37	0	170	75	2	0	1	0	1	24	29	9	24	16	14	30	45	4	12	5	5	22	12	1	56
20141a009	1	0	1	0	20	1	170	56	2	0	1	0	0	59	58	33	72	33	34	67	53	11	7	5	5	9	6	0	32
20141a061	1	0	0	0	20	1	173	67	1	0	0	0	0	43	65	11	64	52	50	102	57	22	8	5	5	12	7	3	37
20141a010	1	1	1	1	20	1	168	#NULL!	2	0	1	0	1	42	53	10	38	42	30	72	50	17	10	5	5	19	10	0	49
20141a062	0	0	0	0	29	0	180	70	2	0	0	0	1	32	32	4	39	5	9	14	32	1	6	5	5	6	9	0	31
20141a101	1	0	1	0	19	1	180	80	3	4	0	0	0	56	66	15	60	25	14	39	55	30	6	5	6	10	5	0	32
20141a011	1	0	0	1	31	0	181	89	2	0	1	0	1	33	38	11	44	31	15	46	57	8	5	5	5	10	6	0	31
20141a102	0	1	0	0	22	1	167	53	0	0	1	0	0	34	38	4	45	13	4	17	43	8	14	5	5	14	8	0	46
20141a140	1	1	0	0	45	0	181	76	2	1	1	0	0	38	51	5	54	33	22	55	47	13	10	6	5	18	5	1	44
20141a012	1	0	0	0	37	1	170	61	1	0	1	0	0	35	35	2	39	11	12	23	30	2	10	5	5	9	9	0	38
20141a013	1	0	0	0	20	1	#NULL!	#NULL!	1	0	1	0	0	61	61	18	60	41	31	72	55	22	6	5	5	6	5	0	27
20141a141	1	0	0	0	20	1	180	70	2	0	0	0	0	45	53	4	46	33	27	60	49	7	6	5	5	7	5	0	28
20141a014	1	0	0	0	19	1	164	60	2	0	1	0	0	35	58	21	61	44	34	78	49	21	6	5	5	5	5	0	26
20141a063	0	1	0	0	50	1	170	61	1	0	1	0	0	30	43	7	50	13	15	28	44	2	20	15	5	23	10	3	73
20141a142	0	0	0	0	30	0	170	78	3	0	1	0	0	34	28	2	34	5	5	10	21	0	6	5	5	9	5	0	30
20141a103	0	0	0	0	27	0	178	78	1	0	1	0	0	28	33	2	42	6	7	13	33	0	6	5	5	10	7	0	33
20141a143	1	0	1	1	38	0	173	65	1	4	1	0	1	36	41	12	53	30	10	40	40	24	5	5	5	11	7	0	33
20141a015	1	1	1	0	22	0	172	72	4	4	1	0	1	47	37	20	47	13	3	16	37	11	11	8	5	16	8	2	48
20141a104	1	0	1	1	23	1	170	69	0	0	#NULL!	1	0	74	70	39	75	53	39	92	59	42	7	5	5	6	6	0	29
20141a016	1	1	1	0	45	1	165	61	0	0	0	0	0	44	67	21	59	46	59	105	53	20	25	5	5	22	13	1	70
20141a144	1	0	0	0	20	0	176	70	2	1	0	0	1	33	50	12	45	28	16	44	45	4	9	6	5	12	5	0	37
20141a105	1	0	0	0	25	0	194	85	1	0	0	0	0	35	48	0	42	19	14	33	55	3	8	5	5	13	8	2	39
20141a145	1	0	0	0	22	1	163	52	2	0	1	0	0	32	23	18	29	37	26	63	48	0	5	5	5	9	5	0	29
20141a106	1	1	0	0	20	1	173	67	2	0	1	0	0	63	58	22	72	52	46	98	57	15	14	5	6	20	8	3	53
20141a064	1	0	0	0	27	1	159	45	2	2	1	0	0	36	57	7	52	20	13	33	59	11	5	5	5	9	5	0	29
20141a107	1	0	0	0	21	1	157	54	2	0	1	0	0	44	62	20	62	34	27	61	54	16	12	5	5	13	6	0	41
20141a017	1	1	1	1	26	1	180	90	0	2	1	1	0	53	49	29	49	52	43	95	53	9	20	6	5	15	9	2	55
20141a146	1	0	0	0	30	0	203	105	2	0	1	0	0	23	32	2	54	30	17	47	53	0	5	5	5	12	9	0	36
20141a018	1	0	0	0	19	0	185	70	2	0	1	0	0	36	45	10	49	51	37	88	54	11	9	5	5	13	6	0	38
20141a108	1	0	0	0	22	1	165	54	0	0	0	0	0	36	38	8	43	27	12	39	41	1	5	5	5	6	5	0	26
20141a109	0	0	0	0	24	1	168	70	2	0	1	0	0	32	30	2	36	9	2	11	36	0	8	5	5	5	5	0	28
20141a110	0	0	0	0	19	1	175	65	2	1	0	0	1	38	38	9	51	12	11	23	27	7	6	5	5	7	6	0	29
20141a019	0	0	0	0	33	1	168	60	3	1	0	0	0	26	27	0	36	0	0	0	27	0	7	5	5	5	6	0	28
20141a020	0	0	0	0	24	0	180	65	1	0	1	0	0	32	26	0	34	2	1	3	23	0	8	5	5	14	9	3	41
20141a147	0	0	0	0	22	1	176	79	2	0	1	0	0	30	37	1	47	5	3	8	43	1	5	5	5	5	5	0	25
20141a021	0	0	0	0	21	1	165	63	1	0	1	0	0	25	26	1	29	4	4	8	25	0	6	5	5	6	5	1	27
20141a148	0	0	0	0	21	1	168	76	2	0	1	0	1	32	37	4	39	15	13	28	28	0	5	6	5	13	6	0	35
20141a065	0	1	0	0	23	1	175	71	1	0	1	0	0	43	53	11	46	12	27	39	41	7	9	5	8	9	7	0	38
20141a066	0	1	0	0	29	1	160	53	2	0	1	0	0	25	20	0	24	2	0	2	18	0	12	12	5	10	8	0	47
20141a111	0	1	0	0	24	0	173	61	2	0	1	0	0	30	33	3	38	13	8	21	28	1	14	5	5	12	6	0	42
20141a112	0	1	0	0	22	1	176	80	2	0	0	0	0	32	39	7	37	19	11	30	48	0	10	5	5	15	7	2	42
20141a067	0	1	0	0	20	1	168	96	2	0	1	0	1	51	48	13	62	30	24	54	38	17	17	5	5	15	14	3	56
20141a022	0	0	0	0	25	1	168	55	2	1	1	0	0	32	34	0	34	0	0	0	28	0	8	5	5	8	8	0	34
20141a023	0	0	0	0	24	1	159	58	1	0	0	0	0	25	22	2	29	1	3	4	19	3	5	5	5	5	5	0	25
20141a113	0	1	0	0	26	0	185	83	2	0	1	0	0	30	23	0	33	4	14	18	24	0	13	9	5	15	9	2	51
20141a024	0	1	0	0	44	0	173	100	3	0	0	0	1	42	41	2	28	9	8	17	26	0	12	5	5	20	8	2	50
20141a025	0	1	0	0	24	0	186	81	2	4	1	0	1	42	39	4	40	25	20	45	40	9	5	5	5	19	6	0	40
20141a114	0	0	0	0	26	1	178	64	2	0	1	0	0	27	27	2	35	3	4	7	24	0	5	5	5	5	5	0	25
20141a026	0	1	0	0	23	1	167	63	2	0	1	0	0	23	21	5	37	1	0	1	30	0	5	5	5	7	11	1	33
20141a115	0	1	0	0	20	1	173	55	3	1	0	0	0	55	51	22	35	32	23	55	47	10	10	5	5	21	14	2	55
20141a116	0	1	0	0	27	1	157	63	2	0	1	0	0	31	67	21	72	34	24	58	52	12	19	7	10	23	13	3	72
20141a117	0	0	0	0	22	1	167	59	1	0	0	0	0	24	24	3	42	2	0	2	26	0	5	5	5	5	5	0	25
20141a149	0	0	0	0	25	1	172	75	2	0	0	0	0	34	33	3	41	9	0	9	29	1	6	5	5	7	5	0	28
20141a068	0	0	0	0	25	1	185	70	2	0	0	0	0	20	20	0	25	0	0	0	26	0	5	5	5	7	5	0	27
20141a069	0	0	0	0	25	0	184	83	2	0	0	0	0	41	38	5	43	36	32	68	56	2	5	5	5	6	5	0	26
20141a150	0	1	0	0	25	1	161	52	2	4	1	0	0	28	23	2	22	3	1	4	17	1	14	9	5	7	8	0	43
20141a118	1	0	0	0	46	1	163	53	3	0	0	0	0	37	44	8	49	24	25	49	32	12	11	6	6	13	8	0	44
20141a027	0	1	0	0	30	1	181	70	2	0	0	0	0	27	42	4	59	7	7	14	20	2	17	9	5	17	9	3	57
20141a028	0	0	0	0	29	0	185	70	2	0	0	0	0	32	30	1	39	1	0	1	19	0	5	5	5	5	5	0	25
20141a070	0	1	0	0	27	0	176	65	2	0	1	0	1	35	43	5	47	10	8	18	30	0	6	5	5	15	12	0	43
20141a151	0	0	0	0	23	1	180	88	2	0	1	0	0	35	40	1	42	13	5	18	39	3	6	5	5	6	5	0	27
20141a119	0	0	0	0	31	0	177	85	3	0	1	0	0	42	45	10	39	22	22	44	40	16	5	5	5	8	7	0	30
20141a071	0	0	0	0	24	1	163	74	3	4	0	0	1	32	39	14	55	18	18	36	36	11	10	5	5	12	5	0	37
20141a072	0	1	0	0	31	0	188	82	1	0	1	0	0	24	25	4	32	10	11	21	17	2	13	5	5	11	7	0	41
20141a152	0	0	0	0	23	1	166	62	2	0	0	0	0	28	31	0	37	7	5	12	25	0	5	5	5	5	5	0	25
20141a073	0	1	0	0	23	1	168	61	3	2	0	0	1	37	36	13	47	11	7	18	37	8	7	5	12	5	5	0	34
20141a153	0	1	0	0	36	0	179	80	3	2	0	0	0	25	27	0	34	1	0	1	32	0	5	5	5	6	10	0	31
20141a029	0	0	0	0	25	1	155	56	1	0	1	0	0	46	48	28	63	43	31	74	49	10	5	5	5	5	5	0	25
20141a030	0	0	0	0	22	0	186	79	3	0	0	0	0	21	20	4	21	1	1	2	22	0	5	5	5	11	9	0	35
20141a120	0	0	0	0	28	1	170	72	1	0	1	0	0	35	27	2	34	4	0	4	28	0	5	5	5	6	5	0	26
20141a074	0	0	0	0	19	1	172	65	0	0	0	0	0	42	38	3	45	40	19	59	45	1	5	5	5	8	7	0	30
20141a075	1	0	0	0	30	1	160	53	2	0	1	0	0	43	49	11	57	46	34	80	48	5	8	5	5	7	5	0	30
20141a076	1	0	0	0	19	1	159	55	1	0	1	0	0	55	56	13	65	45	45	90	52	21	5	5	5	9	6	0	30
20141a154	0	0	0	0	22	1	169	50	1	0	0	0	0	51	43	12	50	40	24	64	50	6	10	7	5	8	5	0	35
20141a031	0	0	0	0	24	1	167	80	2	0	0	0	0	34	34	1	44	36	30	66	57	0	6	5	5	10	5	0	31
20141a155	1	1	0	0	23	1	164	64	2	0	1	0	0	33	55	27	57	40	38	78	48	18	10	5	5	16	6	0	42

## Sheet: Table_S9
Table S9: Genes included in the red WGCNA co-expression module
DDI2
UBR4
STMN1
USP33
YTHDF2
RC3H1
KPNA6
PTPN7
CHTOP
MAP4K4
CYP20A1
CCDC142
ANKZF1
EHBP1
GIGYF2
NR2C2
EIF4G1
TTLL3
ZNF445
PIK3CA
RICTOR
F2RL2
AC021078.1
ZFYVE16
SQSTM1
GALNT10
KDM3B
CCDC125
RREB1
GINM1
GATAD1
GIMAP6
KIAA1147
MYO1G
RNF216
POLR2J2
CHST12
KMT2C
STAG3L3
TRIM56
GNL3L
NHSL2
ZNF706
STX17
TRMT10B
PCSK7
NFKB2
TUBGCP2
KDM5A
SLC35E3
GIT2
TCP11L2
AC108704.2
SFSWAP
APAF1
HECTD4
KMT2D
PCNX1
AL355073.1
EVL
ITPK1-AS1
DICER1
IRF9
CHD8
PSMA3-AS1
ACIN1
COX5A
ZNF609
AKAP13
ANXA2
GOLGA8A
ZSCAN29
TSC2
SMG1P3
DYNC1LI2
PAGR1
NPIPB11
NPIPB12
NPIPB13
SMG1P5
ZC3H18
ITGAL
ANKFY1
SUZ12P1
TOP3A
UBE2Z
CDK12
MNT
EXOC7
HEXIM1
RRBP1
MAVS
CDC25B
SAFB2
UQCRFS1
ZNF587
ZNF611
PGPEP1
IRF3
SMIM7
EIF3K
DPP9
AP000347.1
Z98749.2
EWSR1

## Sheet: Table_S10
Table S10: Genes included in the greenyellow WGCNA co-expression module
AGO4
RBBP5
FAM212B
CDK11B
ISG20L2
CSF3R
TGOLN2
AC114760.2
PLEKHM3
SLC11A1
PQLC3
PREPL
SPAST
LRRFIP1
SLC25A36
KY
RAF1
C3orf62
TLR6
NOCT
LUCAT1
ARHGAP26
CCDC69
FAM53C
IRF1
OSTM1
C6orf89
ZKSCAN1
TECPR1
ORAI2
CSF2RA
BCORL1
AL353729.2
CD82
AP5B1
SIK3
KLF6
PLEKHA1
TMEM263
CKAP4
MLXIP
NCKAP1L
GLT1D1
MARS
HDAC7
FBXO21
AC008124.1
KRR1
LRP10
DGLUCY
WDR61
SLCO3A1
ZNF106
ADPGK
CREBBP
MON1B
MLKL
UBN1
APOBR
PSMD12
RUNDC1
UNC13D
STAT3
AC008105.3
C5AR2
AP3D1
KMT2B
MIDN
LILRB3
IL17RA
MTMR3
AC006547.1
TYMP

[truncated: 3 more sheets: Table_S11, Table_S12, Table_S13]
